# Supplementary material for: Dysfunctional one-carbon metabolism identifies vitamins B6, B9, B12, and choline as neuroprotective in glaucoma
Source: Cell Rep Med. 2025 May 8;6(5):102127. doi: 10.1016/j.xcrm.2025.102127 (PMC12147907; doi:10.1016/j.xcrm.2025.102127)
Supplement: Table S5. Excel file containing additional data too large to fit in a PDF, related to Figures 2 and 3 [file mmc2.xlsx]

## Sheet: Hcy_related_ONH_Ret
ONH_core_methionine_folate_homocysteine_genes							Retina_core_methionine_folate_homocysteine_genes
Gene symbol	FC	FDR	stage				Gene symbol	FC	FDR	stage
Ahcy	1.017	0.5045	2	Early1			Ahcy	1.037	0.7088	1	Early1
Ahcyl1	-1.232	0.0168	2	Early1			Ahcyl1	-1.062	0.6494	1	Early1
Dnmt1	1.238	0.0648	2	Early1			Dnmt1	1.174	0.3115	1	Early1
Dnmt3a	2.256	0.0002	2	Early1			Dnmt3a	-1.064	0.6871	1	Early1
Dnmt3b	1.039	0.4684	2	Early1			Dnmt3b	1.05	0.7165	1	Early1
Mat1a	-1.023	0.4781	2	Early1			Mat1a	-1.076	0.6852	1	Early1
Mat2b	1.005	0.5501	2	Early1			Mat2b	1.026	0.7193	1	Early1
Mtr	1.13	0.1956	2	Early1			Mtr	-1.134	0.6794	1	Early1
Mtrr	-1.226	0.0114	2	Early1			Mtrr	-1.034	0.7556	1	Early1
Cbs	1.074	0.3307	2	Early1			Cbs	1.022	0.8275	1	Early1
Cth	-1.536	0.0133	2	Early1			Cth	-1.03	0.8042	1	Early1
Dhfr	-1.116	0.2901	2	Early1			Dhfr	1.056	0.7103	1	Early1
Shmt1	1.035	0.4656	2	Early1			Shmt1	1.053	0.7515	1	Early1
Shmt2	1.161	0.2006	2	Early1			Shmt2	1.059	0.6863	1	Early1
Mthfr	1.178	0.071	2	Early1			Mthfr	1.022	0.8165	1	Early1
Ahcy	1.122	0.1525	3	Early2			Ahcy	-1.003	0.4886	2	Early2
Ahcyl1	-1.131	0.1178	3	Early2			Ahcyl1	-1.038	0.332	2	Early2
Dnmt1	1.296	0.0588	3	Early2			Dnmt1	-1.045	0.3438	2	Early2
Dnmt3a	1.765	0.004	3	Early2			Dnmt3a	-1.094	0.094	2	Early2
Dnmt3b	1.104	0.31	3	Early2			Dnmt3b	-1.36	0.0032	2	Early2
Mat1a	1.011	0.5143	3	Early2			Mat1a	-1.089	0.1227	2	Early2
Mat2b	-1.086	0.2456	3	Early2			Mat2b	-1.031	0.2758	2	Early2
Mtr	1.15	0.2012	3	Early2			Mtr	-1.269	0.0472	2	Early2
Mtrr	-1.095	0.1568	3	Early2			Mtrr	-1.159	0.0093	2	Early2
Cbs	-1.166	0.1677	3	Early2			Cbs	1.12	0.1019	2	Early2
Cth	-1.423	0.031	3	Early2			Cth	-1.317	0.0036	2	Early2
Dhfr	-1.124	0.2773	3	Early2			Dhfr	1.159	0.023	2	Early2
Shmt1	-1.077	0.3069	3	Early2			Shmt1	1.152	0.021	2	Early2
Shmt2	1.268	0.0237	3	Early2			Shmt2	-1.161	0.0497	2	Early2
Mthfr	1.134	0.0965	3	Early2			Mthfr	-1.098	0.0845	2	Early2
Ahcy	1.178	0.1325	4	Mod			Ahcy	-1.158	0.0005	3	Sev
Ahcyl1	-1.178	0.166	4	Mod			Ahcyl1	1.127	0.0085	3	Sev
Dnmt1	1.382	0.0591	4	Mod			Dnmt1	-1.041	0.2303	3	Sev
Dnmt3a	1.958	0.0038	4	Mod			Dnmt3a	1.126	0.0233	3	Sev
Dnmt3b	1.325	0.0199	4	Mod			Dnmt3b	-1.007	0.3532	3	Sev
Mat1a	1.003	0.5575	4	Mod			Mat1a	1.025	0.2693	3	Sev
Mat2b	1.087	0.2952	4	Mod			Mat2b	1.03	0.1742	3	Sev
Mtr	1.49	0.0154	4	Mod			Mtr	-1.219	0.0302	3	Sev
Mtrr	-1.137	0.2061	4	Mod			Mtrr	-1.15	0.0031	3	Sev
Cbs	-1.333	0.0621	4	Mod			Cbs	1.019	0.2698	3	Sev
Cth	-1.367	0.1339	4	Mod			Cth	1.019	0.3215	3	Sev
Dhfr	1.345	0.0835	4	Mod			Dhfr	1.078	0.086	3	Sev
Shmt1	1.462	0.0891	4	Mod			Shmt1	-1.017	0.3184	3	Sev
Shmt2	1.438	0.0443	4	Mod			Shmt2	1.091	0.105	3	Sev
Mthfr	1.096	0.2386	4	Mod			Mthfr	-1.102	0.0301	3	Sev
Ahcy	1.058	0.2924	5	Sev
Ahcyl1	-1.137	0.1216	5	Sev
Dnmt1	1.128	0.2748	5	Sev
Dnmt3a	2.259	0.0003	5	Sev
Dnmt3b	1.438	0.0027	5	Sev
Mat1a	1.121	0.0393	5	Sev
Mat2b	1.135	0.131	5	Sev
Mtr	1.362	0.0179	5	Sev
Mtrr	-1.19	0.0625	5	Sev
Cbs	-1.361	0.0478	5	Sev
Cth	-1.78	0.0014	5	Sev
Dhfr	-1.145	0.1835	5	Sev
Shmt1	-1.208	0.107	5	Sev
Shmt2	1.132	0.1765	5	Sev
Mthfr	1.039	0.368	5	Sev

## Sheet: ONH_combined_1CM
ONH_One-carbon-metabolism-and-related-pathways												ONH_Trans-sulfuration-and-one-carbon-metabolism												ONH_Sulfur-amino-acid-metabolism										ONH_L-methionine-salvage-cycle-III
			Early 1	Early 1	Early 2	Early 2	Mod	Mod	Sev	Sev					Early 1	Early 1	Early 2	Early 2	Mod	Mod	Sev	Sev			Early 1	Early 1	Early 2	Early 2	Mod	Mod	Sev	Sev					Early 1	Early 1	Early 2	Early 2	Mod	Mod	Sev	Sev
Gene symbol	FC for Stage 1	QV for Stage 1	FC for Stage 2	QV for Stage 2	FC for Stage 3	QV for Stage 3	FC for Stage 4	QV for Stage 4	FC for Stage 5	QV for Stage 5		Gene symbol	FC for Stage 1	QV for Stage 1	FC for Stage 2	QV for Stage 2	FC for Stage 3	QV for Stage 3	FC for Stage 4	QV for Stage 4	FC for Stage 5	QV for Stage 5		Gene symbol	FC for Stage 2	QV for Stage 2	FC for Stage 3	QV for Stage 3	FC for Stage 4	QV for Stage 4	FC for Stage 5	QV for Stage 5		Gene symbol	FC for Stage 1	QV for Stage 1	FC for Stage 2	QV for Stage 2	FC for Stage 3	QV for Stage 3	FC for Stage 4	QV for Stage 4	FC for Stage 5	QV for Stage 5
Dnmt3a	1.911	0.0136	2.256	0.0002	1.765	0.004	1.958	0.0038	2.259	0.0003		Dnmt3a	1.911	0.0136	2.256	0.0002	1.765	0.004	1.958	0.0038	2.259	0.0003		Adi1	-1.083	0.3193	-1.265	0.0168	-1.215	0.0115	1.008	0.4705		Sms	-1.11	0.2787	-1.329	0.0014	-1.192	0.0114	-1.431	0.0075	-1.447	0.0018
Gad1	-1.241	0.0525	-1.752	0.0003	-1.789	0.0004	-2.812	0.0003	-2.325	0.0005		Ggh	1.252	0.11	1.451	0.0017	1.269	0.0041	1.485	0.0034	1.578	0.0001		Ado	1.083	0.2358	-1.013	0.5142	1.091	0.3056	-1.195	0.0637		Mtap	1.077	0.5214	1.294	0.0183	1.302	0.0115	1.223	0.0847	1.337	0.0429
Gpx1	1.381	0.0521	1.64	0.0003	1.593	0.0006	1.587	0.0015	1.475	0.0002		Tcn2	1.153	0.2111	1.338	0.0107	1.288	0.0083	1.452	0.0058	1.203	0.0558		Ahcy	1.017	0.5045	1.122	0.1525	1.178	0.1325	1.058	0.2924		Msrb2	1.189	0.3522	1.43	0.004	1.149	0.2272	1.263	0.0968	1.184	0.1622
Sod3	1.77	0.051	2.796	0.0002	1.971	0.0021	2.299	0.0041	2.17	0.0018		Gart	1.258	0.1385	1.199	0.1155	1.228	0.0686	1.306	0.0312	1.406	0.0092		Apip	1.095	0.2353	1.145	0.159	1.162	0.243	1.083	0.2876		Msrb3	1.069	0.6791	1.383	0.0171	1.231	0.0672	1.157	0.2379	1.33	0.0264
Bcat1	-1.124	0.1418	-1.372	0.0002	-1.255	0.0081	-1.46	0.0113	-1.471	0.0002		Ada	1.485	0.3293	2.14	0.0041	2.03	0.0049	2.256	0.0094	1.635	0.0497		Bhmt	1.081	0.2816	-1.02	0.4782	1.112	0.2697	1.01	0.4654		Amd1	-1.065	0.5041	-1.162	0.0434	-1.058	0.276	-1.122	0.0821	-1.093	0.171
Chka	-1.293	0.1695	-1.485	0.0237	-1.684	0.0033	-1.645	0.0088	-1.456	0.0401		Aldh1l1	1.235	0.3653	1.413	0.0132	1.611	0.0022	1.437	0.0422	1.229	0.0912		Bhmt2	-1.177	0.136	-1.27	0.0183	-1.119	0.2767	1.074	0.3294		Mtr	1.084	0.7109	1.13	0.1956	1.15	0.2012	1.49	0.0154	1.362	0.0179
Gpx7	1.285	0.253	1.95	0.0004	1.756	0.0046	2.111	0.0027	1.8	0.0048		Mthfd2	1.163	0.4802	1.187	0.1197	1.516	0.0048	2.278	0.0009	1.436	0.0137		Cbs	1.074	0.3307	-1.166	0.1677	-1.333	0.0621	-1.361	0.0478		Enoph1	-1.083	0.6372	-1.175	0.1212	-1.127	0.2128	-1.292	0.0927	-1.287	0.0793
Gad2	-1.307	0.27	-1.694	0.0047	-1.712	0.0021	-2.708	0.0013	-2.468	0.001		Glrx	1.118	0.5265	1.292	0.0246	1.36	0.0098	1.406	0.0248	1.265	0.0937		Cdo1	2.168	0.0016	1.562	0.0532	1.708	0.0648	2.268	0.0029		Odc1	-1.151	0.5609	1.099	0.298	1.491	0.0027	1.444	0.0085	1.058	0.3647
Gsr	1.117	0.2786	1.141	0.0057	1.261	0.0029	1.334	0.0054	1.238	0.0062		Ppat	-1.169	0.2517	-1.289	0.0283	-1.124	0.1672	-1.158	0.2205	-1.238	0.0937		Csad	1.201	0.0324	-1.087	0.2789	-1.013	0.5418	-1.074	0.2992		Adi1	-1.027	0.7531	-1.083	0.3193	-1.265	0.0168	-1.215	0.0115	1.008	0.4705
Pld1	1.358	0.2242	1.654	0.0022	1.308	0.068	1.692	0.0104	1.837	0.0009		Shmt2	1.214	0.3256	1.161	0.2006	1.268	0.0237	1.438	0.0443	1.132	0.1765		Cth	-1.536	0.0133	-1.423	0.031	-1.367	0.1339	-1.78	0.0014		Tat	1.107	0.4868	1.128	0.1335	1.124	0.163	1.02	0.5228	-1.04	0.3873
Cdo1	1.534	0.1983	2.168	0.0016	1.562	0.0532	1.708	0.0648	2.268	0.0029		Cth	-1.096	0.644	-1.536	0.0133	-1.423	0.031	-1.367	0.1339	-1.78	0.0014		Enoph1	-1.175	0.1212	-1.127	0.2128	-1.292	0.0927	-1.287	0.0793		Apip	-1.02	0.7736	1.095	0.2353	1.145	0.159	1.162	0.243	1.083	0.2876
Gpx3	1.205	0.2938	1.592	0.0013	1.589	0.0026	1.565	0.0184	1.475	0.0076		Mthfd1	1.147	0.4386	1.251	0.0415	1.151	0.0732	1.178	0.1371	1.173	0.1783		Ethe1	1.218	0.1382	1.337	0.0244	1.214	0.2011	1.032	0.4466		Il4i1	-1.108	0.4928	1.06	0.353	-1.055	0.4041	1.042	0.422	-1.213	0.0347
Pcyt1a	1.208	0.3457	1.395	0.0111	1.291	0.0203	1.347	0.0282	1.485	0.0092		Fpgs	1.085	0.5723	1.216	0.0399	1.259	0.0248	1.179	0.1667	1.176	0.0816		Gadl1	1.129	0.1484	1.05	0.3882	1.098	0.3	1.061	0.3747		Mri1	1.039	0.7357	1.163	0.1145	1.145	0.1963	1.117	0.2654	-1.029	0.4464
Chpt1	1.278	0.1779	1.397	0.0074	1.193	0.1875	1.241	0.0793	1.576	0.0019		Dnmt1	1.2	0.4611	1.238	0.0648	1.296	0.0588	1.382	0.0591	1.128	0.2748		Got1	-1.419	0.016	-1.249	0.0964	-1.56	0.0263	-1.784	0.0031		Srm	1.006	0.8091	1.175	0.0754	1.157	0.1466	1.101	0.3819	-1.023	0.4462
Dnm1	-1.246	0.4364	-1.448	0.0205	-1.374	0.0311	-2.009	0.0046	-2.044	0.0018		Mthfs	1.061	0.7205	1.191	0.1069	1.31	0.0194	1.302	0.0805	1.296	0.0306		Got2	-1.14	0.146	-1.043	0.4057	-1.217	0.1144	-1.319	0.0258		Ahcy	1.005	0.8046	1.017	0.5045	1.122	0.1525	1.178	0.1325	1.058	0.2924
Shmt2	1.214	0.3256	1.161	0.2006	1.268	0.0237	1.438	0.0443	1.132	0.1765		Tyms	-1.026	0.7806	1.234	0.1362	1.477	0.0248	1.879	0.0023	1.408	0.0294		Gss	-1.204	0.1222	1.021	0.5136	-1.227	0.1137	-1.23	0.0933		Mat2b	1.052	0.6991	1.005	0.5501	-1.086	0.2456	1.087	0.2952	1.135	0.131
Bcat2	1.128	0.4297	1.46	0.0012	1.472	0.0047	1.237	0.1122	1.167	0.2436		Ahcyl1	-1.098	0.5528	-1.232	0.0168	-1.131	0.1178	-1.178	0.166	-1.137	0.1216		Mat1a	-1.023	0.4781	1.011	0.5143	1.003	0.5575	1.121	0.0393		Mat2a	1.021	0.7712	-1.17	0.1194	-1.125	0.2078	1.048	0.4205	1.023	0.4355
Cth	-1.096	0.644	-1.536	0.0133	-1.423	0.031	-1.367	0.1339	-1.78	0.0014		Folh1	-1.032	0.7675	-1.345	0.0521	-1.248	0.1263	-1.527	0.0385	-1.746	0.0036		Mpst	1.237	0.0185	1.213	0.0152	1.057	0.4373	-1.153	0.1027		Msra	-1.053	0.7158	1.046	0.453	-1.063	0.3937	-1.086	0.3924	-1.25	0.0613
Etnk1	-1.068	0.5807	-1.348	0.0031	-1.337	0.0085	-1.297	0.012	-1.091	0.2275		Mtrr	-1.055	0.5907	-1.226	0.0114	-1.095	0.1568	-1.137	0.2061	-1.19	0.0625		Mri1	1.163	0.1145	1.145	0.1963	1.117	0.2654	-1.029	0.4464		Mat1a	1.073	0.5273	-1.023	0.4781	1.011	0.5143	1.003	0.5575	1.121	0.0393
Gnmt	-1.146	0.5516	-1.233	0.0821	-1.211	0.1246	-1.249	0.1476	-1.453	0.0074		Ahcyl2	-1.074	0.7252	-1.417	0.0609	-1.629	0.0021	-1.514	0.012	-1.131	0.2279		Mtap	1.294	0.0183	1.302	0.0115	1.223	0.0847	1.337	0.0429		Srms	1.054	0.7018	1.104	0.1995	1.086	0.3184	1.022	0.5136	1.009	0.4837
Dmgdh	1.13	0.5257	1.235	0.0512	1.127	0.2867	1.352	0.0232	1.265	0.0356		Atic	1.114	0.577	1.347	0.0708	1.451	0.0176	1.26	0.068	1.083	0.3668		Mtr	1.13	0.1956	1.15	0.2012	1.49	0.0154	1.362	0.0179		Bhmt	1.026	0.7613	1.081	0.2816	-1.02	0.4782	1.112	0.2697	1.01	0.4654
Tyms	-1.026	0.7806	1.234	0.1362	1.477	0.0248	1.879	0.0023	1.408	0.0294		Mtr	1.084	0.7109	1.13	0.1956	1.15	0.2012	1.49	0.0154	1.362	0.0179		Mtrr	-1.226	0.0114	-1.095	0.1568	-1.137	0.2061	-1.19	0.0625
Ahcyl1	-1.098	0.5528	-1.232	0.0168	-1.131	0.1178	-1.178	0.166	-1.137	0.1216		Dnmt3b	1.125	0.3591	1.039	0.4684	1.104	0.31	1.325	0.0199	1.438	0.0027		Slc25a10	1.111	0.2236	1.054	0.4246	1.09	0.4031	1.008	0.4797
Gpx4	1.135	0.4827	1.216	0.0393	1.348	0.02	1.172	0.146	-1.039	0.4023		Mtfmt	1.19	0.2493	1.248	0.0264	1.132	0.0761	1.049	0.3866	1.018	0.4549		Suox	1.099	0.2034	1.188	0.0879	1.093	0.309	1.414	0.0127
Sardh	1.019	0.7861	1.277	0.0099	1.284	0.0416	1.327	0.1361	1.216	0.1419		Mthfd2l	-1.046	0.7158	-1.047	0.3809	-1.26	0.0341	-1.239	0.0452	-1.304	0.023		Tst	1.636	0.0006	1.311	0.0921	-1.14	0.2737	1.223	0.0732
Mtr	1.084	0.7109	1.13	0.1956	1.15	0.2012	1.49	0.0154	1.362	0.0179		Dhfr	-1.269	0.3713	-1.116	0.2901	-1.124	0.2773	1.345	0.0835	-1.145	0.1835		Txn2	1.141	0.1737	1.178	0.1034	-1.037	0.4895	1.013	0.4694
Sod2	1.064	0.6793	1.159	0.1268	1.306	0.0197	1.25	0.107	1.098	0.2663		Bhmt2	-1.11	0.5125	-1.177	0.136	-1.27	0.0183	-1.119	0.2767	1.074	0.3294
Bhmt2	-1.11	0.5125	-1.177	0.136	-1.27	0.0183	-1.119	0.2767	1.074	0.3294		Mthfr	1.112	0.5009	1.178	0.071	1.134	0.0965	1.096	0.2386	1.039	0.368
Mthfr	1.112	0.5009	1.178	0.071	1.134	0.0965	1.096	0.2386	1.039	0.368		Gclm	1.033	0.74	1.182	0.1178	1.087	0.2681	1.155	0.152	1.215	0.0516
Gclm	1.033	0.74	1.182	0.1178	1.087	0.2681	1.155	0.152	1.215	0.0516		Cbs	-1.053	0.7386	1.074	0.3307	-1.166	0.1677	-1.333	0.0621	-1.361	0.0478
Gss	-1.127	0.5456	-1.204	0.1222	1.021	0.5136	-1.227	0.1137	-1.23	0.0933		Gss	-1.127	0.5456	-1.204	0.1222	1.021	0.5136	-1.227	0.1137	-1.23	0.0933
Pcyt2	-1.107	0.6221	-1.051	0.4235	-1.111	0.2103	-1.275	0.0574	-1.252	0.1188		Gclc	1.094	0.6019	1.183	0.0975	1.118	0.1845	1.156	0.1496	1.004	0.4898
Cept1	1.08	0.5545	1.033	0.46	1.069	0.3345	1.208	0.0882	1.183	0.0788		Phgdh	1.054	0.7202	1.131	0.1035	-1.039	0.4277	1.094	0.2822	-1.234	0.1001
Gclc	1.094	0.6019	1.183	0.0975	1.118	0.1845	1.156	0.1496	1.004	0.4898		Shmt1	1.053	0.7136	1.035	0.4656	-1.077	0.3069	1.462	0.0891	-1.208	0.107
Shmt1	1.053	0.7136	1.035	0.4656	-1.077	0.3069	1.462	0.0891	-1.208	0.107		Nt5e	-1.199	0.4971	-1.412	0.005	-1.112	0.3391	1.06	0.4112	-1.011	0.4762
Gpx5	1.003	0.8121	1.053	0.3187	1.088	0.2146	-1.065	0.3435	1.141	0.0803		Psph	-1.136	0.5142	-1.036	0.4114	1.056	0.3388	1.077	0.3041	-1.107	0.1845
Csad	1.073	0.6725	1.201	0.0324	-1.087	0.2789	-1.013	0.5418	-1.074	0.2992		Dnmt3l	1.04	0.7395	1.044	0.4373	1.072	0.2959	1.17	0.1045	-1.092	0.1964
Baat	1.042	0.69	1.095	0.314	1.145	0.1724	1.084	0.3173	1.054	0.3579		Coasy	1.028	0.7764	1.162	0.1533	1.325	0.0463	1.079	0.3948	-1.025	0.4547
Etnk2	1.004	0.8077	1.024	0.4299	-1.013	0.4623	1.1	0.0999	-1.108	0.0809		Ahcy	1.005	0.8046	1.017	0.5045	1.122	0.1525	1.178	0.1325	1.058	0.2924
Mat2a	1.021	0.7712	-1.17	0.1194	-1.125	0.2078	1.048	0.4205	1.023	0.4355		Mat2b	1.052	0.6991	1.005	0.5501	-1.086	0.2456	1.087	0.2952	1.135	0.131
Sod1	-1.016	0.7843	-1.025	0.494	-1.215	0.0641	-1.125	0.2272	1.04	0.4		Mat2a	1.021	0.7712	-1.17	0.1194	-1.125	0.2078	1.048	0.4205	1.023	0.4355
Agxt2	1.039	0.6974	1.043	0.352	1.008	0.5223	1.052	0.3614	1.118	0.1035		Psat1	1.014	0.7963	-1.046	0.4248	-1.14	0.1374	-1.137	0.2209	1.021	0.4495
Pcyt1b	-1.124	0.6328	-1.031	0.5272	1.275	0.1515	1.018	0.5512	-1.239	0.217		Mthfd1l	1.081	0.5906	1.052	0.4458	-1.002	0.5431	1.145	0.2493	-1.107	0.2445
Chkb	1.017	0.7738	1.077	0.2627	-1.026	0.4597	-1.075	0.3368	-1.096	0.2833		Mat1a	1.073	0.5273	-1.023	0.4781	1.011	0.5143	1.003	0.5575	1.121	0.0393
Mat1a	1.073	0.5273	-1.023	0.4781	1.011	0.5143	1.003	0.5575	1.121	0.0393		Bhmt	1.026	0.7613	1.081	0.2816	-1.02	0.4782	1.112	0.2697	1.01	0.4654
Gpx6	-1.026	0.7447	-1.038	0.4468	-1.018	0.4947	1.133	0.153	1.06	0.3307		Ftcd	-1.031	0.7262	-1.003	0.5579	-1.121	0.236	-1.044	0.4332	1.023	0.434
Atp12a	-1.031	0.7309	1.036	0.405	-1.046	0.385	-1.003	0.5613	1.13	0.1607
Bhmt	1.026	0.7613	1.081	0.2816	-1.02	0.4782	1.112	0.2697	1.01	0.4654
Gpx2	1.008	0.8018	-1.002	0.5575	-1.087	0.2791	-1.054	0.4103	-1.093	0.2754
Pemt	-1.09	0.6282	-1.085	0.3068	-1.016	0.5045	1.041	0.4856	1.03	0.444

## Sheet: Retina_combined_1CM
Retina_One-carbon-metabolism-and-related-pathways								Retina_Trans-sulfuration-and-one-carbon-metabolism								Retina_Sulfur-amino-acid-metabolism								Retina_L-methionine-salvage-cycle-III
	Early 1	Early 1	Early 2	Early 2	Sev	Sev			Early 1	Early 1	Early 2	Early 2	Sev	Sev			Early 1	Early 1	Early 2	Early 2	Sev	Sev			Early 1	Early 1	Early 2	Early 2	Sev	Sev
Gene symbol	FC for Stage 1	QV for Stage 1	FC for Stage 2	QV for Stage 2	FC for Stage 4	QV for Stage 4		Gene symbol	FC for Stage 1	QV for Stage 1	FC for Stage 2	QV for Stage 2	FC for Stage 4	QV for Stage 4		Gene symbol	FC for Stage 1	QV for Stage 1	FC for Stage 2	QV for Stage 2	FC for Stage 4	QV for Stage 4		Gene symbol	FC for Stage 1	QV for Stage 1	FC for Stage 2	QV for Stage 2	FC for Stage 4	QV for Stage 4
Gpx4	1.098	0.1923	1.005	0.4848	-1.162	0.0019		Aldh1l1	1.2	0.4179	1.264	0.0089	1.01	0.3561		Bhmt2	1.004	0.8582	1.27	0.003	1.267	0.0018		Amd1	-1.115	0.2887	1.033	0.2844	1.109	0.0037
Chka	1.036	0.7028	-1.031	0.2759	-1.166	0.0003		Dnmt1	1.174	0.3115	-1.045	0.3438	-1.041	0.2303		Mtrr	-1.034	0.7556	-1.159	0.0093	-1.15	0.0031		Mtr	-1.134	0.6794	-1.269	0.0472	-1.219	0.0302
Bhmt2	1.004	0.8582	1.27	0.003	1.267	0.0018		Bhmt2	1.004	0.8582	1.27	0.003	1.267	0.0018		Mtr	-1.134	0.6794	-1.269	0.0472	-1.219	0.0302		Bhmt	-1.332	0.6641	2.951	0.0022	-1.611	0.0116
Gpx3	1.444	0.5392	1.298	0.1403	1.65	0.004		Mthfd2	-1.046	0.7503	-1.141	0.0723	1.015	0.3659		Bhmt	-1.332	0.6641	2.951	0.0022	-1.611	0.0116		Sms	-1.053	0.7139	-1.023	0.3605	-1.195	0.0004
Mtr	-1.134	0.6794	-1.269	0.0472	-1.219	0.0302		Mtrr	-1.034	0.7556	-1.159	0.0093	-1.15	0.0031		Suox	1.196	0.3162	-1.028	0.3715	1.243	0.0009		Mat2a	-1.051	0.6168	-1.039	0.2631	1.157	0.0002
Etnk1	-1.106	0.6168	-1.205	0.0639	1.797	0		Folh1	1.105	0.6678	-1.18	0.1295	1.162	0.0442		Ahcy	1.037	0.7088	-1.003	0.4886	-1.158	0.0005		Ahcy	1.037	0.7088	-1.003	0.4886	-1.158	0.0005
Bhmt	-1.332	0.6641	2.951	0.0022	-1.611	0.0116		Mtr	-1.134	0.6794	-1.269	0.0472	-1.219	0.0302		Cbs	1.022	0.8275	1.12	0.1019	1.019	0.2698		Srm	1.073	0.6341	1.017	0.4414	-1.213	0.0004
Pcyt1a	-1.057	0.7772	-1.243	0.0251	1.783	0		Bhmt	-1.332	0.6641	2.951	0.0022	-1.611	0.0116		Adi1	-1.055	0.6804	1.179	0.0889	1.005	0.3586		Tat	-1.05	0.7455	1.141	0.0611	-1.151	0.019
Gad2	-1.075	0.6617	-1.063	0.2699	1.381	0		Mthfs	-1.044	0.7246	-1.104	0.0799	1.158	0.004		Ethe1	1.04	0.7903	-1.09	0.1771	-1.307	0.0042		Msrb2	1.129	0.6168	-1.12	0.1364	-1.101	0.0756
Gpx1	1.129	0.3854	1.014	0.4651	-1.074	0.0604		Phgdh	-1.037	0.7655	1.223	0.0022	-1.164	0.0001		Got2	1.028	0.8072	-1.074	0.1882	1.319	0.0073		Adi1	-1.055	0.6804	1.179	0.0889	1.005	0.3586
Mthfr	1.022	0.8165	-1.098	0.0845	-1.102	0.0301		Ppat	-1.07	0.6382	-1.113	0.0415	-1.121	0.0147		Csad	-1.044	0.7532	-1.113	0.0993	-1.091	0.0684		Srms	1.057	0.7187	1.142	0.0685	-1.086	0.0843
Pcyt1b	1.072	0.7816	-1.085	0.303	1.608	0		Glrx	-1.068	0.7075	-1.128	0.0677	-1.121	0.0333		Tst	1.019	0.8366	-1.111	0.1602	-1.034	0.2564		Il4i1	-1.04	0.8053	-1.094	0.2094	-1.277	0.0012
Gnmt	-1.062	0.743	-1.176	0.0955	-1.257	0.0005		Mthfr	1.022	0.8165	-1.098	0.0845	-1.102	0.0301		Mtap	-1.067	0.6295	1.104	0.1034	1	0.3845		Msra	1.066	0.6662	1.018	0.4409	-1.13	0.0075
Shmt2	1.059	0.6863	-1.161	0.0497	1.091	0.105		Gart	-1.02	0.8121	-1.062	0.2114	-1.056	0.124		Cdo1	-1.038	0.809	-1.259	0.0233	1.047	0.2587		Mtap	-1.067	0.6295	1.104	0.1034	1	0.3845
Dnmt3a	-1.064	0.6871	-1.094	0.094	1.126	0.0233		Shmt2	1.059	0.6863	-1.161	0.0497	1.091	0.105		Cth	-1.03	0.8042	-1.317	0.0036	1.019	0.3215		Msrb3	1.061	0.6737	-1.016	0.4314	1.144	0.0048
Mat2a	-1.051	0.6168	-1.039	0.2631	1.157	0.0002		Dnmt3a	-1.064	0.6871	-1.094	0.094	1.126	0.0233		Got1	-1.02	0.7714	1.081	0.0841	-1.024	0.2288		Mat1a	-1.076	0.6852	-1.089	0.1227	1.025	0.2693
Bcat2	-1.041	0.7481	-1.106	0.1037	-1.222	0.0002		Mat2a	-1.051	0.6168	-1.039	0.2631	1.157	0.0002		Mat1a	-1.076	0.6852	-1.089	0.1227	1.025	0.2693		Enoph1	-1.017	0.8155	-1.043	0.2019	-1.063	0.0584
Cept1	1.018	0.809	1.053	0.1218	1.078	0.0189		Ahcy	1.037	0.7088	-1.003	0.4886	-1.158	0.0005		Enoph1	-1.017	0.8155	-1.043	0.2019	-1.063	0.0584		Mat2b	1.026	0.7193	-1.031	0.2758	1.03	0.1742
Dnm1	1.066	0.6334	-1.068	0.2004	-1.421	0.0001		Ahcyl2	-1.098	0.6191	-1.09	0.201	-1.054	0.1598		Slc25a10	1.085	0.6351	-1.057	0.3326	-1.052	0.161		Mri1	1.069	0.6759	1.016	0.4606	-1.106	0.0616
Ahcyl1	-1.062	0.6494	-1.038	0.332	1.127	0.0085		Mtfmt	1.09	0.6606	-1.026	0.4201	-1.103	0.0619		Gss	1.018	0.8308	-1.177	0.038	-1.034	0.2634		Odc1	-1.026	0.8113	-1.068	0.2452	-1.052	0.2002
Tyms	-1.059	0.7165	-1.103	0.132	-1.093	0.0919		Cbs	1.022	0.8275	1.12	0.1019	1.019	0.2698		Ado	-1.078	0.6889	-1.017	0.4582	-1.148	0.0366		Apip	1.021	0.8122	1.003	0.4992	-1.016	0.3048
Shmt1	1.053	0.7515	1.152	0.021	-1.017	0.3184		Psat1	-1.056	0.6257	-1.049	0.1731	-1.145	0.0051		Mri1	1.069	0.6759	1.016	0.4606	-1.106	0.0616
Gsr	-1.054	0.7707	-1.135	0.1073	-1.238	0.0058		Mthfd1	1.038	0.7712	-1.097	0.1036	-1.109	0.0263		Mpst	1.019	0.8155	-1.01	0.4702	-1.18	0.0024
Gpx6	-1.052	0.7187	1.064	0.2509	1.317	0.0004		Dhfr	1.056	0.7103	1.159	0.023	1.078	0.086		Txn2	1.028	0.7528	-1.053	0.2406	-1.031	0.1974
Gclc	1.037	0.7307	-1.101	0.122	1.094	0.0356		Dnmt3b	1.05	0.7165	-1.36	0.0032	-1.007	0.3532		Apip	1.021	0.8122	1.003	0.4992	-1.016	0.3048
Csad	-1.044	0.7532	-1.113	0.0993	-1.091	0.0684		Mthfd2l	-1.019	0.8219	-1.157	0.0292	-1.127	0.0171		Gadl1	1.097	0.5929	1.025	0.4071	-1.011	0.3427
Gpx7	-1.074	0.7817	-1.16	0.1144	-1.182	0.0484		Coasy	1.011	0.8399	-1.069	0.2325	-1.154	0.0208
Sod1	1.012	0.6952	-1.036	0.0495	-1.006	0.2462		Ahcyl1	-1.062	0.6494	-1.038	0.332	1.127	0.0085
Gad1	1.028	0.7319	1.027	0.3126	1.107	0.0033		Tyms	-1.059	0.7165	-1.103	0.132	-1.093	0.0919
Sod2	1.042	0.6707	1.009	0.4425	1.038	0.0746		Atic	-1.096	0.6868	-1.118	0.205	1.156	0.0394
Etnk2	-1.081	0.5894	1.059	0.1939	-1.039	0.1843		Shmt1	1.053	0.7515	1.152	0.021	-1.017	0.3184
Gclm	-1.011	0.8418	-1.055	0.1959	1.132	0.0106		Gclc	1.037	0.7307	-1.101	0.122	1.094	0.0356
Sardh	1.056	0.739	-1.04	0.3138	1.071	0.1455		Psph	-1.055	0.6572	-1.091	0.1213	1.019	0.2858
Sod3	1.259	0.5209	-1.002	0.5085	1.421	0.0034		Ada	-1.01	0.8476	-1.116	0.0599	-1.059	0.1432
Chpt1	1.053	0.7107	-1.074	0.2523	1.059	0.1259		Gclm	-1.011	0.8418	-1.055	0.1959	1.132	0.0106
Cdo1	-1.038	0.809	-1.259	0.0233	1.047	0.2587		Ftcd	-1.048	0.7497	1.017	0.4334	-1.165	0.0065
Cth	-1.03	0.8042	-1.317	0.0036	1.019	0.3215		Tcn2	1.1	0.6023	-1.076	0.0816	-1.015	0.3443
Pcyt2	1.057	0.741	1.038	0.3855	-1.355	0.0007		Cth	-1.03	0.8042	-1.317	0.0036	1.019	0.3215
Bcat1	-1.003	0.8569	1.004	0.4934	1.106	0.0121		Mat1a	-1.076	0.6852	-1.089	0.1227	1.025	0.2693
Mat1a	-1.076	0.6852	-1.089	0.1227	1.025	0.2693		Ggh	1.025	0.789	-1.039	0.2542	1.085	0.0338
Pld1	1.086	0.6853	1.138	0.1437	1.011	0.3571		Mthfd1l	-1.007	0.8496	-1.09	0.1544	-1.097	0.1015
Gss	1.018	0.8308	-1.177	0.038	-1.034	0.2634		Gss	1.018	0.8308	-1.177	0.038	-1.034	0.2634
Gpx5	-1.064	0.6866	-1.034	0.3291	1.026	0.2511		Dnmt3l	1.075	0.7278	1.08	0.2205	-1.004	0.369
Dmgdh	-1.012	0.842	1.192	0.0216	1.018	0.3025		Mat2b	1.026	0.7193	-1.031	0.2758	1.03	0.1742
Baat	-1.069	0.5488	-1.009	0.4593	-1	0.384		Fpgs	-1.031	0.7664	-1.062	0.2202	1.035	0.2474
Agxt2	-1.032	0.7773	1.027	0.3641	1.061	0.1037		Nt5e	-1.032	0.7488	1.035	0.2318	-1.01	0.3288
Atp12a	-1.013	0.8482	-1.101	0.2157	1.024	0.3172
Gpx2	-1.038	0.7872	1.006	0.495	-1.073	0.0848
Chkb	-1.008	0.838	-1.006	0.469	-1.11	0.0083
Pemt	1.016	0.8285	1.023	0.4075	1.001	0.3814

## Sheet: RGC_micro_mono_combined_1CM
RGC_combined_1CM				Microglia_combined_1CM				Monocytes_combined_1CM
Gene symbol	logFC	FDR		Gene symbol	logFC	FDR		Gene symbol	logFC	FDR
Ahcy	0.924225	0.000185602		Ahcyl1	0.914429	0.0100355		Mri1	7.26654	0.00924205
Bcat1	-1.28373	8.34E-08		Tcn2	-0.628594	0.0335107		Msrb2	-5.45866	0.00281927
Cdo1	1.44258	2.22E-05		Tstd1	-3.18166	0.0166519		Mtap	-4.8766	0.00349563
Chpt1	-0.616633	0.0475149		Tyms	-1.50816	0.000328884		Mthfd1	-4.23157	0.011252
Dnm1	0.743746	1.54E-06						Mthfd1l	8.53621	0.000521295
Dnmt3b	-2.42768	0.000128005						Pcyt1a	-2.28221	0.041797
Ethe1	1.58934	0.0190256						Tcn2	-2.24717	0.0089355
Folh1	-0.969039	0.0268258						Txn2	-3.42639	0.0132878
Glrx	-0.853063	0.0478806
Gnmt	1.48247	0.00171922
Got2	0.400495	0.046356
Gpx1	0.908142	0.00771075
Gpx4	0.76697	0.00230836
Gsr	0.58397	0.0226574
Nt5e	-1.27905	0.0234797
Pcyt1b	-1.10253	0.00135812
Shmt2	-0.665134	0.0109145
Sod1	0.801321	0.000305296
Txn2	0.909428	5.32E-06

## Sheet: iPSC_RGC_combined_1CM
iPSC_organoid_RGC_trajectory_pseudotime_combined_1CM				iPSC_organoid_RGC_clusters_combined_1CM
Gene symbol	FDR			Gene symbol	FDR
AMT	0.0349787			MTHFD2L	9.97734e-11
BCAT1	3.27e-05			SRM	4.76648e-06
DNM1	0.0423608
GAD2	6.63e-09
GART	0.0121416
GOT1	0.00816865
GPX1	0.0172812
MTHFD1L	0.014291
ODC1	2.64e-11
PHGDH	0.0490661
PSAT1	1.06e-09
SHMT2	0.000729979
SMS	9.02e-05
SOD2	6.97e-05
TSTD1	0.00704152

## Sheet: Vit_related_ONH_Ret
ONH_core_B6_B9_B12_choline_genes							Retina_core_B6_B9_B12_choline_genes
Gene symbol	FC	FDR	stage				Gene symbol	FC	FDR	stage
Tcn2	1.338	0.0107	2	Early1			Tcn2	1.1	0.6023	1	Early1
Aldh7a1	1.188	0.0437	2	Early1			Aldh7a1	-1.05	0.7872	1	Early1
Bhmt	1.081	0.2816	2	Early1			Bhmt	-1.332	0.6641	1	Early1
Bhmt2	-1.177	0.136	2	Early1			Bhmt2	1.004	0.8582	1	Early1
Dhfr	-1.116	0.2901	2	Early1			Dhfr	1.056	0.7103	1	Early1
Shmt1	1.035	0.4656	2	Early1			Shmt1	1.053	0.7515	1	Early1
Shmt2	1.161	0.2006	2	Early1			Shmt2	1.059	0.6863	1	Early1
Mthfr	1.178	0.071	2	Early1			Mthfr	1.022	0.8165	1	Early1
Tcn2	1.288	0.0083	3	Early2			Tcn2	-1.076	0.0816	2	Early2
Aldh7a1	1.172	0.1071	3	Early2			Aldh7a1	-1.212	0.0301	2	Early2
Bhmt	-1.02	0.4782	3	Early2			Bhmt	2.951	0.0022	2	Early2
Bhmt2	-1.27	0.0183	3	Early2			Bhmt2	1.27	0.003	2	Early2
Dhfr	-1.124	0.2773	3	Early2			Dhfr	1.159	0.023	2	Early2
Shmt1	-1.077	0.3069	3	Early2			Shmt1	1.152	0.021	2	Early2
Shmt2	1.268	0.0237	3	Early2			Shmt2	-1.161	0.0497	2	Early2
Mthfr	1.134	0.0965	3	Early2			Mthfr	-1.098	0.0845	2	Early2
Tcn2	1.452	0.0058	4	Mod			Tcn2	-1.015	0.3443	3	Sev
Aldh7a1	1.23	0.0574	4	Mod			Aldh7a1	-1.088	0.116	3	Sev
Bhmt	1.112	0.2697	4	Mod			Bhmt	-1.611	0.0116	3	Sev
Bhmt2	-1.119	0.2767	4	Mod			Bhmt2	1.267	0.0018	3	Sev
Dhfr	1.345	0.0835	4	Mod			Dhfr	1.078	0.086	3	Sev
Shmt1	1.462	0.0891	4	Mod			Shmt1	-1.017	0.3184	3	Sev
Shmt2	1.438	0.0443	4	Mod			Shmt2	1.091	0.105	3	Sev
Mthfr	1.096	0.2386	4	Mod			Mthfr	-1.102	0.0301	3	Sev
Tcn2	1.203	0.0558	5	Sev
Aldh7a1	1.234	0.0381	5	Sev
Bhmt	1.01	0.4654	5	Sev
Bhmt2	1.074	0.3294	5	Sev
Dhfr	-1.145	0.1835	5	Sev
Shmt1	-1.208	0.107	5	Sev
Shmt2	1.132	0.1765	5	Sev
Mthfr	1.039	0.368	5	Sev

## Sheet: ONH_combined_Vit
ONH_Cobalamin-Cbl-vitamin-B12-transport-and-metabolism												ONH_VitaminsB6-activation-to-pyridoxal-phosphate												ONH_Metabolism-of-folate-and-pterines										ONH_Choline-catabolism
																																					Early 1	Early 1	Early 2	Early 2	Mod	Mod	Sev	Sev
			Early 1	Early 1	Early 2	Early 2	Mod	Mod	Sev	Sev					Early 1	Early 1	Early 2	Early 2	Mod	Mod	Sev	Sev			Early 1	Early 1	Early 2	Early 2	Mod	Mod	Sev	Sev		Gene symbol	FC for Stage 1	QV for Stage 1	FC for Stage 2	QV for Stage 2	FC for Stage 3	QV for Stage 3	FC for Stage 4	QV for Stage 4	FC for Stage 5	QV for Stage 5
Gene symbol	FC for Stage 1	QV for Stage 1	FC for Stage 2	QV for Stage 2	FC for Stage 3	QV for Stage 3	FC for Stage 4	QV for Stage 4	FC for Stage 5	QV for Stage 5		Gene symbol	FC for Stage 1	QV for Stage 1	FC for Stage 2	QV for Stage 2	FC for Stage 3	QV for Stage 3	FC for Stage 4	QV for Stage 4	FC for Stage 5	QV for Stage 5		Gene symbol	FC for Stage 2	QV for Stage 2	FC for Stage 3	QV for Stage 3	FC for Stage 4	QV for Stage 4	FC for Stage 5	QV for Stage 5		Slc44a1	1.381	0.2893	1.752	0.0016	1.702	0.0064	1.814	0.0068	1.79	0.0051
Tcn2	1.153	0.2111	1.338	0.0107	1.288	0.0083	1.452	0.0058	1.203	0.0558		Ccl2	1.826	0.1019	2.317	0.004	4.439	0.0003	6.175	0.0001	3.727	0.0004		Aldh1l1	1.413	0.0132	1.611	0.0022	1.437	0.0422	1.229	0.0912		Dmgdh	1.13	0.5257	1.235	0.0512	1.127	0.2867	1.352	0.0232	1.265	0.0356
Mccc1	-1.171	0.4566	-1.236	0.0872	-1.491	0.0036	-1.652	0.0019	-1.397	0.0114		Tcn2	1.153	0.2111	1.338	0.0107	1.288	0.0083	1.452	0.0058	1.203	0.0558		Aldh1l2	1.072	0.4431	-1.03	0.5025	1.049	0.4951	1.158	0.2636		Aldh7a1	1.041	0.7277	1.188	0.0437	1.172	0.1071	1.23	0.0574	1.234	0.0381
Ldlrap1	1.181	0.5061	1.417	0.008	1.47	0.015	1.392	0.0488	1.43	0.0078		Nfkb1	1.134	0.5488	1.544	0.0056	1.425	0.0128	1.559	0.0119	1.381	0.0585		Dhfr	-1.116	0.2901	-1.124	0.2773	1.345	0.0835	-1.145	0.1835		Sardh	1.019	0.7861	1.277	0.0099	1.284	0.0416	1.327	0.1361	1.216	0.1419
Btd	1.097	0.5809	1.222	0.0251	1.341	0.0437	1.147	0.2078	1.537	0.0007		Nfkb2	1.053	0.698	1.29	0.028	1.238	0.0776	1.467	0.0128	1.059	0.3306		Folr2	1.625	0.018	1.523	0.0255	2.075	0.0044	1.69	0.0145		Bhmt	1.026	0.7613	1.081	0.2816	-1.02	0.4782	1.112	0.2697	1.01	0.4654
Pcca	1.096	0.6359	1.393	0.0009	1.178	0.1145	1.287	0.1045	1.274	0.0452		Cubn	1.158	0.563	1.396	0.0225	1.281	0.1179	1.628	0.0175	1.007	0.487		Fpgs	1.216	0.0399	1.259	0.0248	1.179	0.1667	1.176	0.0816
Mtrr	-1.055	0.5907	-1.226	0.0114	-1.095	0.1568	-1.137	0.2061	-1.19	0.0625		Rela	1.024	0.7715	1.158	0.0967	1.283	0.0563	1.249	0.0606	1.094	0.2645		Mthfd1	1.251	0.0415	1.151	0.0732	1.178	0.1371	1.173	0.1783
Podxl	1.21	0.238	1.173	0.0981	1.146	0.2093	1.036	0.4392	1.2	0.0655		Lrp2	1.111	0.6354	1.224	0.2275	1.459	0.023	1.621	0.021	-1.019	0.4692		Mthfd1l	1.052	0.4458	-1.002	0.5431	1.145	0.2493	-1.107	0.2445
Proc	-1.168	0.4471	-1.227	0.0599	-1.377	0.0187	-1.05	0.491	1.289	0.0659														Mthfd2	1.187	0.1197	1.516	0.0048	2.278	0.0009	1.436	0.0137
Cd320	1.014	0.7967	1.171	0.1604	1.685	0.0002	1.344	0.0896	1.244	0.041														Mthfd2l	-1.047	0.3809	-1.26	0.0341	-1.239	0.0452	-1.304	0.023
Mtr	1.084	0.7109	1.13	0.1956	1.15	0.2012	1.49	0.0154	1.362	0.0179														Mthfr	1.178	0.071	1.134	0.0965	1.096	0.2386	1.039	0.368
Amn	1.084	0.507	1.17	0.0411	1.087	0.1119	1.176	0.1073	-1.039	0.375														Mthfs	1.191	0.1069	1.31	0.0194	1.302	0.0805	1.296	0.0306
Cubn	1.158	0.563	1.396	0.0225	1.281	0.1179	1.628	0.0175	1.007	0.487														Shmt1	1.035	0.4656	-1.077	0.3069	1.462	0.0891	-1.208	0.107
Lrp2	1.111	0.6354	1.224	0.2275	1.459	0.023	1.621	0.021	-1.019	0.4692														Shmt2	1.161	0.2006	1.268	0.0237	1.438	0.0443	1.132	0.1765
Mmadhc	1.068	0.5863	1.046	0.3397	1.129	0.0822	1.143	0.0899	1.054	0.3127														Slc19a1	1.117	0.1248	1.049	0.4064	1.086	0.3188	-1.135	0.1724
Lmbrd1	-1.004	0.81	-1.111	0.114	-1.152	0.1573	-1.176	0.0979	-1.078	0.2485														Slc25a32	1.201	0.1768	1.319	0.0274	1.253	0.1317	1.479	0.0304
Abcc1	1.023	0.7668	1.129	0.1429	1.079	0.2711	1.147	0.1269	1.135	0.1419														Slc46a1	1.272	0.0037	1.222	0.0385	1.106	0.1361	1.116	0.2165
Mccc2	1.127	0.5652	1.186	0.1305	1.182	0.1367	-1.066	0.4218	-1.097	0.2965
Pcx	1.01	0.8074	1.304	0.0594	1.144	0.2278	-1.07	0.4524	-1.42	0.0436
Mmachc	-1.075	0.5938	-1.168	0.0336	-1.023	0.4755	-1.06	0.4126	-1.096	0.2411
Acaca	-1.224	0.433	-1.042	0.5092	-1.152	0.2784	-1.27	0.1887	-1.089	0.377
Prss3	1.052	0.625	1.006	0.5448	1.082	0.3057	1.152	0.0967	1.082	0.2407
Pccb	1.011	0.7976	1.053	0.3979	1.231	0.0284	1.044	0.4697	1.167	0.1314
Mmab	1.05	0.7256	1.18	0.0558	1.003	0.5367	1.069	0.3598	1.081	0.2443
Ctrb1	-1.039	0.7414	-1.089	0.2943	-1.05	0.3795	-1.047	0.4323	-1.117	0.1547
Abcd4	1.004	0.8128	1.087	0.2732	1.134	0.2508	1.107	0.3421	-1.058	0.3643
Hlcs	-1.011	0.7971	1.05	0.4462	1.012	0.5241	-1.1	0.361	-1.16	0.1227
Prss1	-1.003	0.81	-1.124	0.1463	-1.073	0.3083	1.003	0.5617	1.022	0.4323
Mmaa	-1.123	0.5461	1.032	0.4809	-1.005	0.535	-1.112	0.2814	-1.039	0.4293

## Sheet: Retina_combined_Vit
Retina_Cobalamin-Cbl-vitamin-B12-transport-and-metabolism								Retina_VitaminsB6-activation-to-pyridoxal-phosphate								Retina_Metabolism-of-folate-and-pterines								Retina_Choline-catabolism
	Early 1	Early 1	Early 2	Early 2	Sev	Sev			Early 1	Early 1	Early 2	Early 2	Sev	Sev			Early 1	Early 1	Early 2	Early 2	Sev	Sev			Early 1	Early 1	Early 2	Early 2	Sev	Sev
Gene symbol	FC for Stage 1	QV for Stage 1	FC for Stage 2	QV for Stage 2	FC for Stage 4	QV for Stage 4		Gene symbol	FC for Stage 1	QV for Stage 1	FC for Stage 2	QV for Stage 2	FC for Stage 4	QV for Stage 4		Gene symbol	FC for Stage 1	QV for Stage 1	FC for Stage 2	QV for Stage 2	FC for Stage 4	QV for Stage 4		Gene symbol	FC for Stage 1	QV for Stage 1	FC for Stage 2	QV for Stage 2	FC for Stage 4	QV for Stage 4
Mccc1	-1.116	0.4518	-1.147	0.0089	1.073	0.0732		Aox1	1.35	0.3531	-1.014	0.4804	1.275	0.0039		Slc46a1	1.231	0.0139	1.191	0.0193	1.086	0.0451		Slc44a1	-1.217	0.5493	-1.237	0.0571	-1.037	0.2953
Abcd4	1.051	0.7293	-1.063	0.1621	-1.127	0.0159		Pdxk	1.049	0.7554	1.068	0.2728	-1.131	0.0301		Aldh1l1	1.2	0.4179	1.264	0.0089	1.01	0.3561		Bhmt	-1.332	0.6641	2.951	0.0022	-1.611	0.0116
Btd	1.107	0.6377	-1.269	0.013	1.118	0.0701		Pnpo	1.022	0.8069	-1.113	0.0638	1.012	0.3264		Mthfd2	-1.046	0.7503	-1.141	0.0723	1.015	0.3659		Aldh7a1	-1.05	0.7872	-1.212	0.0301	-1.088	0.116
Cd320	1.103	0.572	-1.044	0.3026	1.015	0.309										Aldh1l2	1.019	0.8201	-1.092	0.21	1.056	0.2028		Sardh	1.056	0.739	-1.04	0.3138	1.071	0.1455
Mtrr	-1.034	0.7556	-1.159	0.0093	-1.15	0.0031										Mthfs	-1.044	0.7246	-1.104	0.0799	1.158	0.004		Dmgdh	-1.012	0.842	1.192	0.0216	1.018	0.3025
Mtr	-1.134	0.6794	-1.269	0.0472	-1.219	0.0302										Slc19a1	1.025	0.8083	-1.101	0.1304	-1.117	0.0127
Lrp2	1.205	0.4018	-1.095	0.1382	1.106	0.1052										Mthfr	1.022	0.8165	-1.098	0.0845	-1.102	0.0301
Mmadhc	1.057	0.4702	1.02	0.367	1.026	0.1664										Shmt2	1.059	0.6863	-1.161	0.0497	1.091	0.105
Mmachc	-1.04	0.7378	-1.09	0.034	-1.07	0.0405										Mthfd1	1.038	0.7712	-1.097	0.1036	-1.109	0.0263
Podxl	1.003	0.8525	-1.052	0.0939	-1.062	0.038										Dhfr	1.056	0.7103	1.159	0.023	1.078	0.086
Abcc1	-1.058	0.7088	-1.186	0.0714	-1.258	0.0004										Mthfd2l	-1.019	0.8219	-1.157	0.0292	-1.127	0.0171
Mmaa	-1.053	0.7107	-1.133	0.0318	-1.135	0.0166										Shmt1	1.053	0.7515	1.152	0.021	-1.017	0.3184
Acaca	-1.17	0.5606	1.149	0.1051	1.013	0.3418										Slc25a32	1.023	0.8155	-1.166	0.0517	1.049	0.2227
Hlcs	1.093	0.6785	-1.142	0.1123	-1.181	0.0102										Mthfd1l	-1.007	0.8496	-1.09	0.1544	-1.097	0.1015
Mmab	1.082	0.6454	1.034	0.3627	-1.081	0.0622										Fpgs	-1.031	0.7664	-1.062	0.2202	1.035	0.2474
Proc	1.032	0.8285	1.594	0.0008	1.147	0.0565										Folr2	1.042	0.7677	1.028	0.4116	-1.002	0.3778
Ldlrap1	1.093	0.6302	-1.212	0.0123	-1.009	0.3531
Pcx	-1.029	0.816	-1.129	0.1023	-1.533	0
Mccc2	-1.05	0.7865	-1.121	0.1418	-1.252	0.0046
Cubn	-1.017	0.8467	1.395	0.0192	-1.095	0.1509
Prss3	-1.004	0.8569	1.164	0.0808	-1.097	0.0532
Tcn2	1.1	0.6023	-1.076	0.0816	-1.015	0.3443
Lmbrd1	1.037	0.6898	-1.017	0.4031	-1.051	0.0862
Pcca	-1.019	0.8121	1.053	0.2728	1.163	0.0019
Prss1	1.014	0.8357	1.107	0.0796	1.036	0.2308
Pccb	-1.005	0.8417	1.041	0.2357	1.016	0.2686
Amn	-1.031	0.798	1	0.5129	-1.254	0.0006
Ctrb1	1.009	0.8482	1.039	0.338	1.002	0.379

## Sheet: RGC_micro_mono_combined_Vit
RGC_combined_Vit				Microglia_combined_Vit				Monocytes_combined_Vit
Gene symbol	logFC	FDR		Gene symbol	logFC	FDR		Gene symbol	logFC	FDR
Abcc1	0.632142	0.000870486		Acaca	1.2153	0.0196393		Ldlrap1	20.4109	0.0132689
Abcd4	-0.657821	0.0352041		Cd320	-2.40727	0.0289702		Mmadhc	17.7367	0.0176523
Ctrb1	3.27273	6.38e-05		Mccc2	-1.92395	0.0433111		Mthfd1	-18.7857	0.011252
Lrp2	-1.16943	0.00157385		Slc46a1	-1.21116	0.0335667		Mthfd1l	371.239	0.000521295
Mccc1	-0.80039	0.0125568		Tcn2	-0.628594	0.0335107		Nfkb1	8.14484	0.00667543
Mmachc	0.677538	0.00166706						Nfkb2	-31.8112	3.95e-05
Pdxk	0.470548	0.0323216						Tcn2	-4.7475	0.0089355
Pnpo	1.24364	0.00398808
Shmt2	-0.665134	0.0109145
Slc25a32	-0.909863	0.00293591

## Sheet: iPSC_RGC_combined_Vit
iPSC_organoid_RGC_trajectory_pseudotime_combined_Vit				iPSC_organoid_RGC_clusters_combined_Vit
Gene symbol	FDR			Gene symbol	FDR
PCCA	0.0391047			MTHFD2L	9.97734e-11
SHMT2	0.000729979
MTHFD1L	0.014291
